# Supplementary material for: Blood-brain barrier-restricted translocation of Toxoplasma gondii from cortical capillaries
Source: eLife. 2021 Dec 8;10:e69182. doi: 10.7554/eLife.69182 (PMC8700292; doi:10.7554/eLife.69182)
Supplement: Figure 9—source data 1. [file elife-69182-fig9-data1.zip]

Archive with 1 entries (1 files):
- blots eLife.pdf
